# Supplementary material for: Amino acid starvation sensing dampens IL-1β production by activating riboclustering and autophagy
Source: PLoS Biol. 2018 Apr 5;16(4):e2005317. doi: 10.1371/journal.pbio.2005317 (PMC5903674; doi:10.1371/journal.pbio.2005317)
Supplement: S1 Table — The primer sequences listed in the table were used to examine the analysis of gene expression of various genes. (XLSX) [file pbio.2005317.s011.xlsx]

## Sheet: Sheet1
Gene name	Primer
IL-1β	FP: 5’GAAATGCCACCTTTTGACAGTG3’
	RP: 5’TGGATGCTCTCATCAGGACAG3’
TNF-α	FP: 5’CCTGTAGCCCACGTCGTAG3’
	RP: 5’GGGAGTAGACAAGGTACAACCC3’
IL-6	FP: 5’CTGCAAGAGACTTCCATCCAG3’
	RP: 5’AGTGGTATAGACAGGTCTGTTGG3’
GAPDH	FP: 5’AGGTCGGTGTGAACGGATTTG3’
	RP: 5’TGTAGACCATGTAGTTGAGGTCA 3’
IL-18	FP: 5’TCGAGACCATTTACTGCAACAG3’
	RP: 5’CAGGCTGTCTTTTGTCAACGA3’
Caspase-1	FP:5’ACAAGGCACGGGACCTATG3’
	RP:5’TCCCAGTCAGTCCTGGAAATG3’
p62/SQSTM1	FP: 5’TCCTTCACTCACGCC3’
	RP:5’CTGCTTGACAGGTAT
Pre-IL-1β	FP:5’GTCTTTCCCGTGGAC3’
	RP:5’ACTTGAGGGGCGTTG3’
