# Supplementary material for: Amino acid starvation sensing dampens IL-1β production by activating riboclustering and autophagy
Source: PLoS Biol. 2018 Apr 5;16(4):e2005317. doi: 10.1371/journal.pbio.2005317 (PMC5903674; doi:10.1371/journal.pbio.2005317)
Supplement: S2 Table — Three different sets of primers given in the table were designed to amplify the entire sequence of the pCMV6-IL-1β plasmid except the 3 regions enriched with AT sequences to be deleted. The primers were designed in such a way that the first mutant plasmid serves as a template to generate the second mutant. Likewise, the second mutant serves as a template for the third deletion mutant. (XLSX) [file pbio.2005317.s012.xlsx]

## Sheet: Sheet1
Set 1: primer 1	FP 5'-gatcaaccaatcaataaatacggtaagtggttgcccatcag-3'
Set 1: primer 2	RP 5'-ctgatgggcaaccacttaccgtatttattgattggttgatc-3'
Set 2: primer 1	FP 5'-cttaaatagatcaaccaatccggtaagtggttgcccatca-3'
Set 2: primer 2	RP 5'-tgatgggcaaccacttaccggattggttgatctatttaag-3'
Set 3: primer 1	FP 5'-gtccccttgaatcaacttgatcaaccaatccggtaa-3'
Set 3: primer 2	RP 5'-ttaccggattggttgatcaagttgattcaaggggac-3'
