# Supplementary material for: Amino acid starvation sensing dampens IL-1β production by activating riboclustering and autophagy
Source: PLoS Biol. 2018 Apr 5;16(4):e2005317. doi: 10.1371/journal.pbio.2005317 (PMC5903674; doi:10.1371/journal.pbio.2005317)
Supplement: S3 Table — The table summarizes information of the GEO data sets containing UC and CD patient samples. The table also includes the sample source and the number of control samples. CD, Crohn’s disease; GEO, Gene Expression Omnibus; UC, ulcerative colitis. (XLSX) [file pbio.2005317.s013.xlsx]

## Sheet: Sheet1
Data set ID	GEO series ID	Disease type	Sample source	No. of healthy samples	No. of diseased samples
D1	GSE9686	UC	Colon	5	8
D2	GSE10191	UC	Colon	11	8
D3	GSE10616	UC	Colon	11	10
D4	GSE11499	UC	PBMCs	6	6
	GSE54992
D5	GSE11499	CD	PBMCs	6	5
	GSE54992
